# Supplementary material for: Nationwide epidemiology of HPV E6/E7 mRNA in China: genotype distribution in 11,118 women
Source: Front Public Health. 2026 Apr 24;14:1797051. doi: 10.3389/fpubh.2026.1797051 (PMC13153018; doi:10.3389/fpubh.2026.1797051)
Supplement: Supplementary file 1 [file Data_Sheet_1.XLSX]

## Sheet: Table S1
Table S1 Reaction Program for HPV E6/E7 mRNA Detection
Step	Temperature (°C)	Time	Cycles	Signal Collection
Reverse Transcription	55	10 min	1	-
Hot Start	95	3 min	1	-
Amplification	95	10 s	48	-
	61	35 s		FAM, HEX, ROX, CY5
	69	15 s		-
Melting	95	15 s	1	-
	45	20 s		-
	35	20 s		-
	25	30 s		-
Melting Curve	25 ~ 70	-	1	Collect during ramp-up

## Sheet: Table S2
Table S2 Reaction Program for HPV E6/E7 mRNA Detection
Detection Channel	Genotype	Detection Tm Value (°C)	Peak Height Rate of Change Threshold
FAM	HPV 31	32.5 ~ 35.5	> 0.21
	HPV 39	38.5 ~ 41.5	> 0.23
	HPV 16	46.5 ~ 49.5	> 0.24
	HPV 66	53.5 ~ 56.5	> 0.22
	HPV 59	58.5 ~ 61.5	> 0.24
HEX	HPV 33	32.5 ~ 35.5	> 0.30
	HPV 68	43.5 ~ 46.5	> 0.29
	HPV 45	50.5 ~ 53.5	> 0.20
	HPV 56	57.5 ~ 60.5	> 0.19
ROX	HPV 58	32.5 ~ 35.5	> 0.31
	HPV 35	39.5 ~ 42.5	> 0.23
	HPV 18	46.5 ~ 49.5	> 0.21
	HPV 52	52.5 ~ 55.5	> 0.19
	HPV 51	57.5 ~ 60.5	> 0.20
CY5	Internal Control (IC)	40.5 ~ 49.5	-

## Sheet: Table S3
Table S3 Geographical Distribution and Prevalence of the Three Most Common High-Risk HPV Genotypes
Area	High risk HPV types	n (%)
East	HPV52	239 / 4926 (4.85)
East	HPV58	122 / 4926 (2.48)
East	HPV16	45 / 4926 (0.91)
Northwest	HPV52	49 / 1157 (4.24)
Northwest	HPV16	30 / 1157 (2.59)
Northwest	HPV58	24 / 1157 (2.07)
Southwest	HPV52	182 / 2863 (6.36)
Southwest	HPV16	87 / 2863 (3.04)
Southwest	HPV58	79 / 2863 (2.76)
South	HPV52	35 / 399 (8.77)
South	HPV58	19 / 399 (4.76)
South	HPV16	11 / 399 (2.76)
Northeast	HPV52	34 / 358 (9.50)
Northeast	HPV16	16 / 358 (4.47)
Northeast	HPV58	15 / 358 (4.19)
North	HPV52	44 / 794 (5.54)
North	HPV16	25 / 794 (3.15)
North	HPV58	24 / 794 (3.02)
Central	HPV52	70 / 621 (11.27)
Central	HPV58	25 / 621 (4.03)
Central	HPV16	24 / 621 (3.86)

## Sheet: Table S4
Table S4 Classification and Distribution of High-Risk HPV Infection Patterns Categorized by Institution-level Proxy
Institution-level	Detection Combination	Detection Type	Formatted Result	Frequency	Composition
provincial/municipal	HPV52	Single	285 (31.25%)	285	31.25
provincial/municipal	HPV58	Single	120 (13.16%)	120	13.16
provincial/municipal	HPV16	Single	93 (10.20%)	93	10.2
provincial/municipal	HPV18	Single	51 (5.59%)	51	5.59
provincial/municipal	HPV33	Single	41 (4.50%)	41	4.5
provincial/municipal	HPV68	Single	41 (4.50%)	41	4.5
provincial/municipal	HPV56	Single	39 (4.28%)	39	4.28
provincial/municipal	HPV51	Single	38 (4.17%)	38	4.17
provincial/municipal	HPV31	Single	34 (3.73%)	34	3.73
provincial/municipal	HPV35	Single	27 (2.96%)	27	2.96
provincial/municipal	HPV39	Single	21 (2.30%)	21	2.3
provincial/municipal	HPV59	Single	14 (1.54%)	14	1.54
provincial/municipal	HPV52+HPV58	Double	13 (1.43%)	13	1.43
provincial/municipal	HPV45	Single	7 (0.77%)	7	0.77
provincial/municipal	HPV66	Single	7 (0.77%)	7	0.77
provincial/municipal	HPV16+HPV52	Double	5 (0.55%)	5	0.55
provincial/municipal	HPV18+HPV51	Double	5 (0.55%)	5	0.55
provincial/municipal	HPV16+HPV58	Double	3 (0.33%)	3	0.33
provincial/municipal	HPV51+HPV52	Double	3 (0.33%)	3	0.33
provincial/municipal	HPV52+HPV56	Double	3 (0.33%)	3	0.33
provincial/municipal	HPV52+HPV68	Double	3 (0.33%)	3	0.33
provincial/municipal	HPV16+HPV18	Double	2 (0.22%)	2	0.22
provincial/municipal	HPV16+HPV33	Double	2 (0.22%)	2	0.22
provincial/municipal	HPV16+HPV33+HPV58	Triple	2 (0.22%)	2	0.22
provincial/municipal	HPV16+HPV51	Double	2 (0.22%)	2	0.22
provincial/municipal	HPV18+HPV52	Double	2 (0.22%)	2	0.22
provincial/municipal	HPV18+HPV58	Double	2 (0.22%)	2	0.22
provincial/municipal	HPV31+HPV52	Double	2 (0.22%)	2	0.22
provincial/municipal	HPV33+HPV51	Double	2 (0.22%)	2	0.22
provincial/municipal	HPV33+HPV52	Double	2 (0.22%)	2	0.22
provincial/municipal	HPV33+HPV56	Double	2 (0.22%)	2	0.22
provincial/municipal	HPV35+HPV56	Double	2 (0.22%)	2	0.22
provincial/municipal	HPV39+HPV51	Double	2 (0.22%)	2	0.22
provincial/municipal	HPV39+HPV58	Double	2 (0.22%)	2	0.22
provincial/municipal	HPV58+HPV59	Double	2 (0.22%)	2	0.22
provincial/municipal	HPV58+HPV68	Double	2 (0.22%)	2	0.22
provincial/municipal	HPV16+HPV31	Double	1 (0.11%)	1	0.11
provincial/municipal	HPV16+HPV68	Double	1 (0.11%)	1	0.11
provincial/municipal	HPV18+HPV31	Double	1 (0.11%)	1	0.11
provincial/municipal	HPV18+HPV35	Double	1 (0.11%)	1	0.11
provincial/municipal	HPV18+HPV39	Double	1 (0.11%)	1	0.11
provincial/municipal	HPV18+HPV45	Double	1 (0.11%)	1	0.11
provincial/municipal	HPV18+HPV66	Double	1 (0.11%)	1	0.11
provincial/municipal	HPV31+HPV51+HPV58	Triple	1 (0.11%)	1	0.11
provincial/municipal	HPV31+HPV59	Double	1 (0.11%)	1	0.11
provincial/municipal	HPV31+HPV68	Double	1 (0.11%)	1	0.11
provincial/municipal	HPV33+HPV39+HPV52	Triple	1 (0.11%)	1	0.11
provincial/municipal	HPV33+HPV52+HPV58	Triple	1 (0.11%)	1	0.11
provincial/municipal	HPV33+HPV58	Double	1 (0.11%)	1	0.11
provincial/municipal	HPV33+HPV59	Double	1 (0.11%)	1	0.11
provincial/municipal	HPV35+HPV39+HPV52+HPV58	Quadruple+	1 (0.11%)	1	0.11
provincial/municipal	HPV35+HPV52	Double	1 (0.11%)	1	0.11
provincial/municipal	HPV35+HPV58	Double	1 (0.11%)	1	0.11
provincial/municipal	HPV39+HPV52	Double	1 (0.11%)	1	0.11
provincial/municipal	HPV39+HPV52+HPV66	Triple	1 (0.11%)	1	0.11
provincial/municipal	HPV45+HPV52+HPV58	Triple	1 (0.11%)	1	0.11
provincial/municipal	HPV45+HPV58	Double	1 (0.11%)	1	0.11
provincial/municipal	HPV51+HPV59	Double	1 (0.11%)	1	0.11
provincial/municipal	HPV51+HPV68	Double	1 (0.11%)	1	0.11
provincial/municipal	HPV52+HPV56+HPV68	Triple	1 (0.11%)	1	0.11
provincial/municipal	HPV52+HPV58+HPV68	Triple	1 (0.11%)	1	0.11
provincial/municipal	HPV52+HPV66	Double	1 (0.11%)	1	0.11
provincial/municipal	HPV56+HPV58	Double	1 (0.11%)	1	0.11
provincial/municipal	HPV56+HPV59	Double	1 (0.11%)	1	0.11
provincial/municipal	HPV58+HPV66	Double	1 (0.11%)	1	0.11
county/community	HPV52	Single	256 (30.33%)	256	30.33
county/community	HPV58	Single	110 (13.03%)	110	13.03
county/community	HPV16	Single	90 (10.66%)	90	10.66
county/community	HPV18	Single	49 (5.81%)	49	5.81
county/community	HPV56	Single	38 (4.50%)	38	4.5
county/community	HPV33	Single	36 (4.27%)	36	4.27
county/community	HPV68	Single	36 (4.27%)	36	4.27
county/community	HPV51	Single	28 (3.32%)	28	3.32
county/community	HPV39	Single	26 (3.08%)	26	3.08
county/community	HPV31	Single	22 (2.61%)	22	2.61
county/community	HPV35	Single	18 (2.13%)	18	2.13
county/community	HPV45	Single	11 (1.30%)	11	1.3
county/community	HPV52+HPV58	Double	8 (0.95%)	8	0.95
county/community	HPV59	Single	8 (0.95%)	8	0.95
county/community	HPV16+HPV58	Double	6 (0.71%)	6	0.71
county/community	HPV31+HPV52	Double	5 (0.59%)	5	0.59
county/community	HPV33+HPV52	Double	5 (0.59%)	5	0.59
county/community	HPV16+HPV52	Double	4 (0.47%)	4	0.47
county/community	HPV18+HPV52	Double	4 (0.47%)	4	0.47
county/community	HPV51+HPV52	Double	4 (0.47%)	4	0.47
county/community	HPV52+HPV68	Double	4 (0.47%)	4	0.47
county/community	HPV66	Single	4 (0.47%)	4	0.47
county/community	HPV16+HPV31	Double	3 (0.36%)	3	0.36
county/community	HPV18+HPV51	Double	3 (0.36%)	3	0.36
county/community	HPV51+HPV58	Double	3 (0.36%)	3	0.36
county/community	HPV52+HPV59	Double	3 (0.36%)	3	0.36
county/community	HPV16+HPV18	Double	2 (0.24%)	2	0.24
county/community	HPV16+HPV33	Double	2 (0.24%)	2	0.24
county/community	HPV16+HPV39	Double	2 (0.24%)	2	0.24
county/community	HPV16+HPV51	Double	2 (0.24%)	2	0.24
county/community	HPV16+HPV56	Double	2 (0.24%)	2	0.24
county/community	HPV16+HPV59	Double	2 (0.24%)	2	0.24
county/community	HPV18+HPV33	Double	2 (0.24%)	2	0.24
county/community	HPV31+HPV58	Double	2 (0.24%)	2	0.24
county/community	HPV33+HPV58	Double	2 (0.24%)	2	0.24
county/community	HPV35+HPV39	Double	2 (0.24%)	2	0.24
county/community	HPV39+HPV51	Double	2 (0.24%)	2	0.24
county/community	HPV45+HPV52	Double	2 (0.24%)	2	0.24
county/community	HPV51+HPV59	Double	2 (0.24%)	2	0.24
county/community	HPV51+HPV68	Double	2 (0.24%)	2	0.24
county/community	HPV52+HPV56	Double	2 (0.24%)	2	0.24
county/community	HPV16+HPV31+HPV59	Triple	1 (0.12%)	1	0.12
county/community	HPV16+HPV39+HPV51	Triple	1 (0.12%)	1	0.12
county/community	HPV16+HPV45	Double	1 (0.12%)	1	0.12
county/community	HPV16+HPV45+HPV52	Triple	1 (0.12%)	1	0.12
county/community	HPV16+HPV52+HPV59	Triple	1 (0.12%)	1	0.12
county/community	HPV16+HPV56+HPV58	Triple	1 (0.12%)	1	0.12
county/community	HPV18+HPV35+HPV56+HPV58	Quadruple+	1 (0.12%)	1	0.12
county/community	HPV18+HPV39	Double	1 (0.12%)	1	0.12
county/community	HPV18+HPV56	Double	1 (0.12%)	1	0.12
county/community	HPV31+HPV51+HPV56	Triple	1 (0.12%)	1	0.12
county/community	HPV31+HPV56	Double	1 (0.12%)	1	0.12
county/community	HPV33+HPV35+HPV51+HPV58	Quadruple+	1 (0.12%)	1	0.12
county/community	HPV33+HPV51+HPV52+HPV56+HPV58	Quadruple+	1 (0.12%)	1	0.12
county/community	HPV33+HPV56	Double	1 (0.12%)	1	0.12
county/community	HPV35+HPV52	Double	1 (0.12%)	1	0.12
county/community	HPV39+HPV45+HPV58	Triple	1 (0.12%)	1	0.12
county/community	HPV39+HPV52	Double	1 (0.12%)	1	0.12
county/community	HPV39+HPV58	Double	1 (0.12%)	1	0.12
county/community	HPV39+HPV59	Double	1 (0.12%)	1	0.12
county/community	HPV51+HPV52+HPV56	Triple	1 (0.12%)	1	0.12
county/community	HPV51+HPV52+HPV58	Triple	1 (0.12%)	1	0.12
county/community	HPV51+HPV56	Double	1 (0.12%)	1	0.12
county/community	HPV51+HPV56+HPV66	Triple	1 (0.12%)	1	0.12
county/community	HPV51+HPV66	Double	1 (0.12%)	1	0.12
county/community	HPV52+HPV58+HPV68	Triple	1 (0.12%)	1	0.12
county/community	HPV52+HPV66	Double	1 (0.12%)	1	0.12
county/community	HPV56+HPV58	Double	1 (0.12%)	1	0.12
county/community	HPV56+HPV66	Double	1 (0.12%)	1	0.12
county/community	HPV58+HPV68	Double	1 (0.12%)	1	0.12
county/community	HPV59+HPV66	Double	1 (0.12%)	1	0.12

## Sheet: Table S5
Table S5 Classification and Distribution of High-Risk HPV Infection Patterns Categorized by Department-based Proxy
Department-based	Detection Combination	Detection Type	Formatted Result	Frequency	Composition
gynecology-related	HPV52	Single	398 (29.72%)	398	29.72
gynecology-related	HPV58	Single	182 (13.59%)	182	13.59
gynecology-related	HPV16	Single	147 (10.98%)	147	10.98
gynecology-related	HPV18	Single	81 (6.05%)	81	6.05
gynecology-related	HPV33	Single	63 (4.71%)	63	4.71
gynecology-related	HPV56	Single	58 (4.33%)	58	4.33
gynecology-related	HPV68	Single	55 (4.11%)	55	4.11
gynecology-related	HPV51	Single	52 (3.88%)	52	3.88
gynecology-related	HPV31	Single	36 (2.69%)	36	2.69
gynecology-related	HPV39	Single	33 (2.46%)	33	2.46
gynecology-related	HPV35	Single	29 (2.17%)	29	2.17
gynecology-related	HPV59	Single	19 (1.42%)	19	1.42
gynecology-related	HPV45	Single	15 (1.12%)	15	1.12
gynecology-related	HPV52+HPV58	Double	15 (1.12%)	15	1.12
gynecology-related	HPV66	Single	9 (0.67%)	9	0.67
gynecology-related	HPV16+HPV52	Double	7 (0.52%)	7	0.52
gynecology-related	HPV16+HPV58	Double	6 (0.45%)	6	0.45
gynecology-related	HPV18+HPV51	Double	6 (0.45%)	6	0.45
gynecology-related	HPV18+HPV52	Double	6 (0.45%)	6	0.45
gynecology-related	HPV31+HPV52	Double	6 (0.45%)	6	0.45
gynecology-related	HPV51+HPV52	Double	6 (0.45%)	6	0.45
gynecology-related	HPV33+HPV52	Double	5 (0.37%)	5	0.37
gynecology-related	HPV52+HPV56	Double	5 (0.37%)	5	0.37
gynecology-related	HPV52+HPV68	Double	5 (0.37%)	5	0.37
gynecology-related	HPV16+HPV33	Double	4 (0.30%)	4	0.3
gynecology-related	HPV16+HPV18	Double	3 (0.22%)	3	0.22
gynecology-related	HPV16+HPV51	Double	3 (0.22%)	3	0.22
gynecology-related	HPV33+HPV56	Double	3 (0.22%)	3	0.22
gynecology-related	HPV33+HPV58	Double	3 (0.22%)	3	0.22
gynecology-related	HPV39+HPV51	Double	3 (0.22%)	3	0.22
gynecology-related	HPV51+HPV58	Double	3 (0.22%)	3	0.22
gynecology-related	HPV51+HPV68	Double	3 (0.22%)	3	0.22
gynecology-related	HPV58+HPV68	Double	3 (0.22%)	3	0.22
gynecology-related	HPV16+HPV31	Double	2 (0.15%)	2	0.15
gynecology-related	HPV16+HPV56	Double	2 (0.15%)	2	0.15
gynecology-related	HPV16+HPV59	Double	2 (0.15%)	2	0.15
gynecology-related	HPV31+HPV58	Double	2 (0.15%)	2	0.15
gynecology-related	HPV35+HPV39	Double	2 (0.15%)	2	0.15
gynecology-related	HPV35+HPV56	Double	2 (0.15%)	2	0.15
gynecology-related	HPV39+HPV52	Double	2 (0.15%)	2	0.15
gynecology-related	HPV39+HPV58	Double	2 (0.15%)	2	0.15
gynecology-related	HPV51+HPV59	Double	2 (0.15%)	2	0.15
gynecology-related	HPV52+HPV58+HPV68	Triple	2 (0.15%)	2	0.15
gynecology-related	HPV52+HPV59	Double	2 (0.15%)	2	0.15
gynecology-related	HPV52+HPV66	Double	2 (0.15%)	2	0.15
gynecology-related	HPV56+HPV58	Double	2 (0.15%)	2	0.15
gynecology-related	HPV16+HPV31+HPV59	Triple	1 (0.07%)	1	0.07
gynecology-related	HPV16+HPV33+HPV58	Triple	1 (0.07%)	1	0.07
gynecology-related	HPV16+HPV39	Double	1 (0.07%)	1	0.07
gynecology-related	HPV16+HPV39+HPV51	Triple	1 (0.07%)	1	0.07
gynecology-related	HPV16+HPV45	Double	1 (0.07%)	1	0.07
gynecology-related	HPV16+HPV45+HPV52	Triple	1 (0.07%)	1	0.07
gynecology-related	HPV16+HPV52+HPV59	Triple	1 (0.07%)	1	0.07
gynecology-related	HPV16+HPV56+HPV58	Triple	1 (0.07%)	1	0.07
gynecology-related	HPV16+HPV68	Double	1 (0.07%)	1	0.07
gynecology-related	HPV18+HPV31	Double	1 (0.07%)	1	0.07
gynecology-related	HPV18+HPV33	Double	1 (0.07%)	1	0.07
gynecology-related	HPV18+HPV35	Double	1 (0.07%)	1	0.07
gynecology-related	HPV18+HPV35+HPV56+HPV58	Quadruple+	1 (0.07%)	1	0.07
gynecology-related	HPV18+HPV39	Double	1 (0.07%)	1	0.07
gynecology-related	HPV18+HPV56	Double	1 (0.07%)	1	0.07
gynecology-related	HPV18+HPV58	Double	1 (0.07%)	1	0.07
gynecology-related	HPV18+HPV66	Double	1 (0.07%)	1	0.07
gynecology-related	HPV31+HPV51+HPV58	Triple	1 (0.07%)	1	0.07
gynecology-related	HPV31+HPV56	Double	1 (0.07%)	1	0.07
gynecology-related	HPV31+HPV68	Double	1 (0.07%)	1	0.07
gynecology-related	HPV33+HPV35+HPV51+HPV58	Quadruple+	1 (0.07%)	1	0.07
gynecology-related	HPV33+HPV39+HPV52	Triple	1 (0.07%)	1	0.07
gynecology-related	HPV33+HPV51	Double	1 (0.07%)	1	0.07
gynecology-related	HPV33+HPV51+HPV52+HPV56+HPV58	Quadruple+	1 (0.07%)	1	0.07
gynecology-related	HPV33+HPV52+HPV58	Triple	1 (0.07%)	1	0.07
gynecology-related	HPV33+HPV59	Double	1 (0.07%)	1	0.07
gynecology-related	HPV35+HPV39+HPV52+HPV58	Quadruple+	1 (0.07%)	1	0.07
gynecology-related	HPV35+HPV52	Double	1 (0.07%)	1	0.07
gynecology-related	HPV39+HPV45+HPV58	Triple	1 (0.07%)	1	0.07
gynecology-related	HPV39+HPV52+HPV66	Triple	1 (0.07%)	1	0.07
gynecology-related	HPV39+HPV59	Double	1 (0.07%)	1	0.07
gynecology-related	HPV45+HPV52+HPV58	Triple	1 (0.07%)	1	0.07
gynecology-related	HPV45+HPV58	Double	1 (0.07%)	1	0.07
gynecology-related	HPV51+HPV52+HPV58	Triple	1 (0.07%)	1	0.07
gynecology-related	HPV51+HPV56	Double	1 (0.07%)	1	0.07
gynecology-related	HPV51+HPV56+HPV66	Triple	1 (0.07%)	1	0.07
gynecology-related	HPV51+HPV66	Double	1 (0.07%)	1	0.07
gynecology-related	HPV52+HPV56+HPV68	Triple	1 (0.07%)	1	0.07
gynecology-related	HPV56+HPV66	Double	1 (0.07%)	1	0.07
gynecology-related	HPV58+HPV59	Double	1 (0.07%)	1	0.07
gynecology-related	HPV59+HPV66	Double	1 (0.07%)	1	0.07
opportunistic screening	HPV52	Single	115 (33.82%)	115	33.82
opportunistic screening	HPV58	Single	39 (11.47%)	39	11.47
opportunistic screening	HPV16	Single	23 (6.76%)	23	6.76
opportunistic screening	HPV68	Single	21 (6.18%)	21	6.18
opportunistic screening	HPV56	Single	17 (5.00%)	17	5
opportunistic screening	HPV18	Single	16 (4.71%)	16	4.71
opportunistic screening	HPV33	Single	15 (4.41%)	15	4.41
opportunistic screening	HPV31	Single	14 (4.12%)	14	4.12
opportunistic screening	HPV35	Single	14 (4.12%)	14	4.12
opportunistic screening	HPV51	Single	14 (4.12%)	14	4.12
opportunistic screening	HPV39	Single	11 (3.24%)	11	3.24
opportunistic screening	HPV52+HPV58	Double	5 (1.47%)	5	1.47
opportunistic screening	HPV45	Single	4 (1.18%)	4	1.18
opportunistic screening	HPV16+HPV58	Double	3 (0.88%)	3	0.88
opportunistic screening	HPV16+HPV31	Double	2 (0.59%)	2	0.59
opportunistic screening	HPV16+HPV52	Double	2 (0.59%)	2	0.59
opportunistic screening	HPV18+HPV51	Double	2 (0.59%)	2	0.59
opportunistic screening	HPV45+HPV52	Double	2 (0.59%)	2	0.59
opportunistic screening	HPV52+HPV68	Double	2 (0.59%)	2	0.59
opportunistic screening	HPV59	Single	2 (0.59%)	2	0.59
opportunistic screening	HPV16+HPV18	Double	1 (0.29%)	1	0.29
opportunistic screening	HPV16+HPV33+HPV58	Triple	1 (0.29%)	1	0.29
opportunistic screening	HPV16+HPV39	Double	1 (0.29%)	1	0.29
opportunistic screening	HPV18+HPV45	Double	1 (0.29%)	1	0.29
opportunistic screening	HPV18+HPV52	Double	1 (0.29%)	1	0.29
opportunistic screening	HPV31+HPV51+HPV56	Triple	1 (0.29%)	1	0.29
opportunistic screening	HPV31+HPV52	Double	1 (0.29%)	1	0.29
opportunistic screening	HPV31+HPV59	Double	1 (0.29%)	1	0.29
opportunistic screening	HPV33+HPV51	Double	1 (0.29%)	1	0.29
opportunistic screening	HPV33+HPV52	Double	1 (0.29%)	1	0.29
opportunistic screening	HPV39+HPV51	Double	1 (0.29%)	1	0.29
opportunistic screening	HPV39+HPV58	Double	1 (0.29%)	1	0.29
opportunistic screening	HPV51+HPV52	Double	1 (0.29%)	1	0.29
opportunistic screening	HPV51+HPV58	Double	1 (0.29%)	1	0.29
opportunistic screening	HPV52+HPV59	Double	1 (0.29%)	1	0.29
opportunistic screening	HPV58+HPV59	Double	1 (0.29%)	1	0.29
opportunistic screening	HPV66	Single	1 (0.29%)	1	0.29

## Sheet: Table S6
Table S6 Classification and Distribution of infection Patterns
Region	Detection Combination	Detection Type	Formatted Result	Frequency	Composition
National	HPV52	Single	556 (30.6%)	556	30.6
National	HPV58	Single	238 (13.1%)	238	13.1
National	HPV16	Single	187 (10.3%)	187	10.3
National	HPV18	Single	102 (5.6%)	102	5.6
National	HPV68	Single	82 (4.5%)	82	4.5
National	HPV33	Single	81 (4.5%)	81	4.5
National	HPV56	Single	81 (4.5%)	81	4.5
National	HPV51	Single	71 (3.9%)	71	3.9
National	HPV31	Single	57 (3.1%)	57	3.1
National	HPV39	Single	48 (2.6%)	48	2.6
National	HPV35	Single	45 (2.5%)	45	2.5
National	HPV59	Single	22 (1.2%)	22	1.2
National	HPV45	Single	20 (1.1%)	20	1.1
National	HPV66	Single	11 (0.6%)	11	0.6
National	HPV52+HPV58	Double	22 (1.2%)	22	1.2
National	HPV16+HPV58	Double	10 (0.6%)	10	0.6
National	HPV16+HPV52	Double	9 (0.5%)	9	0.5
National	HPV18+HPV51	Double	8 (0.4%)	8	0.4
National	HPV52+HPV68	Double	8 (0.4%)	8	0.4
National	HPV18+HPV52	Double	7 (0.4%)	7	0.4
National	HPV31+HPV52	Double	7 (0.4%)	7	0.4
National	HPV33+HPV52	Double	7 (0.4%)	7	0.4
National	HPV51+HPV52	Double	7 (0.4%)	7	0.4
National	HPV52+HPV56	Double	5 (0.3%)	5	0.3
National	HPV16+HPV18	Double	4 (0.2%)	4	0.2
National	HPV16+HPV31	Double	4 (0.2%)	4	0.2
National	HPV16+HPV33	Double	4 (0.2%)	4	0.2
National	HPV16+HPV51	Double	4 (0.2%)	4	0.2
National	HPV39+HPV51	Double	4 (0.2%)	4	0.2
National	HPV51+HPV58	Double	4 (0.2%)	4	0.2
National	HPV16+HPV39	Double	3 (0.2%)	3	0.2
National	HPV33+HPV56	Double	3 (0.2%)	3	0.2
National	HPV33+HPV58	Double	3 (0.2%)	3	0.2
National	HPV39+HPV52	Double	3 (0.2%)	3	0.2
National	HPV39+HPV58	Double	3 (0.2%)	3	0.2
National	HPV51+HPV59	Double	3 (0.2%)	3	0.2
National	HPV51+HPV68	Double	3 (0.2%)	3	0.2
National	HPV52+HPV59	Double	3 (0.2%)	3	0.2
National	HPV58+HPV68	Double	3 (0.2%)	3	0.2
National	HPV16+HPV56	Double	2 (0.1%)	2	0.1
National	HPV16+HPV59	Double	2 (0.1%)	2	0.1
National	HPV18+HPV33	Double	2 (0.1%)	2	0.1
National	HPV18+HPV39	Double	2 (0.1%)	2	0.1
National	HPV18+HPV58	Double	2 (0.1%)	2	0.1
National	HPV31+HPV56	Double	2 (0.1%)	2	0.1
National	HPV31+HPV58	Double	2 (0.1%)	2	0.1
National	HPV33+HPV51	Double	2 (0.1%)	2	0.1
National	HPV35+HPV39	Double	2 (0.1%)	2	0.1
National	HPV35+HPV52	Double	2 (0.1%)	2	0.1
National	HPV35+HPV56	Double	2 (0.1%)	2	0.1
National	HPV45+HPV52	Double	2 (0.1%)	2	0.1
National	HPV52+HPV66	Double	2 (0.1%)	2	0.1
National	HPV56+HPV58	Double	2 (0.1%)	2	0.1
National	HPV58+HPV59	Double	2 (0.1%)	2	0.1
National	HPV16+HPV45	Double	1 (0.1%)	1	0.1
National	HPV16+HPV68	Double	1 (0.1%)	1	0.1
National	HPV18+HPV31	Double	1 (0.1%)	1	0.1
National	HPV18+HPV35	Double	1 (0.1%)	1	0.1
National	HPV18+HPV45	Double	1 (0.1%)	1	0.1
National	HPV18+HPV56	Double	1 (0.1%)	1	0.1
National	HPV18+HPV66	Double	1 (0.1%)	1	0.1
National	HPV31+HPV59	Double	1 (0.1%)	1	0.1
National	HPV31+HPV68	Double	1 (0.1%)	1	0.1
National	HPV33+HPV59	Double	1 (0.1%)	1	0.1
National	HPV35+HPV58	Double	1 (0.1%)	1	0.1
National	HPV39+HPV59	Double	1 (0.1%)	1	0.1
National	HPV45+HPV58	Double	1 (0.1%)	1	0.1
National	HPV51+HPV56	Double	1 (0.1%)	1	0.1
National	HPV51+HPV66	Double	1 (0.1%)	1	0.1
National	HPV56+HPV59	Double	1 (0.1%)	1	0.1
National	HPV56+HPV66	Double	1 (0.1%)	1	0.1
National	HPV58+HPV66	Double	1 (0.1%)	1	0.1
National	HPV59+HPV66	Double	1 (0.1%)	1	0.1
National	HPV16+HPV33+HPV58	Triple	2 (0.1%)	2	0.1
National	HPV52+HPV58+HPV68	Triple	2 (0.1%)	2	0.1
National	HPV16+HPV31+HPV59	Triple	1 (0.1%)	1	0.1
National	HPV16+HPV39+HPV51	Triple	1 (0.1%)	1	0.1
National	HPV16+HPV45+HPV52	Triple	1 (0.1%)	1	0.1
National	HPV16+HPV52+HPV59	Triple	1 (0.1%)	1	0.1
National	HPV16+HPV56+HPV58	Triple	1 (0.1%)	1	0.1
National	HPV31+HPV51+HPV56	Triple	1 (0.1%)	1	0.1
National	HPV31+HPV51+HPV58	Triple	1 (0.1%)	1	0.1
National	HPV33+HPV39+HPV52	Triple	1 (0.1%)	1	0.1
National	HPV33+HPV52+HPV58	Triple	1 (0.1%)	1	0.1
National	HPV39+HPV45+HPV58	Triple	1 (0.1%)	1	0.1
National	HPV39+HPV52+HPV66	Triple	1 (0.1%)	1	0.1
National	HPV45+HPV52+HPV58	Triple	1 (0.1%)	1	0.1
National	HPV51+HPV52+HPV56	Triple	1 (0.1%)	1	0.1
National	HPV51+HPV52+HPV58	Triple	1 (0.1%)	1	0.1
National	HPV51+HPV56+HPV66	Triple	1 (0.1%)	1	0.1
National	HPV52+HPV56+HPV68	Triple	1 (0.1%)	1	0.1
National	HPV18+HPV35+HPV56+HPV58	Quadruple+	1 (0.1%)	1	0.1
National	HPV33+HPV35+HPV51+HPV58	Quadruple+	1 (0.1%)	1	0.1
National	HPV33+HPV51+HPV52+HPV56+HPV58	Quadruple+	1 (0.1%)	1	0.1
National	HPV35+HPV39+HPV52+HPV58	Quadruple+	1 (0.1%)	1	0.1
East	HPV52	Single	207 (32.4%)	207	32.4
East	HPV58	Single	103 (16.1%)	103	16.1
East	HPV16	Single	38 (6%)	38	6
East	HPV68	Single	36 (5.6%)	36	5.6
East	HPV33	Single	34 (5.3%)	34	5.3
East	HPV18	Single	31 (4.9%)	31	4.9
East	HPV56	Single	31 (4.9%)	31	4.9
East	HPV51	Single	29 (4.5%)	29	4.5
East	HPV31	Single	23 (3.6%)	23	3.6
East	HPV39	Single	18 (2.8%)	18	2.8
East	HPV35	Single	17 (2.7%)	17	2.7
East	HPV45	Single	7 (1.1%)	7	1.1
East	HPV59	Single	7 (1.1%)	7	1.1
East	HPV66	Single	2 (0.3%)	2	0.3
East	HPV52+HPV58	Double	9 (1.4%)	9	1.4
East	HPV33+HPV52	Double	4 (0.6%)	4	0.6
East	HPV52+HPV68	Double	4 (0.6%)	4	0.6
East	HPV16+HPV52	Double	3 (0.5%)	3	0.5
East	HPV31+HPV52	Double	2 (0.3%)	2	0.3
East	HPV51+HPV59	Double	2 (0.3%)	2	0.3
East	HPV52+HPV56	Double	2 (0.3%)	2	0.3
East	HPV16+HPV39	Double	1 (0.2%)	1	0.2
East	HPV16+HPV58	Double	1 (0.2%)	1	0.2
East	HPV16+HPV59	Double	1 (0.2%)	1	0.2
East	HPV18+HPV51	Double	1 (0.2%)	1	0.2
East	HPV18+HPV52	Double	1 (0.2%)	1	0.2
East	HPV18+HPV66	Double	1 (0.2%)	1	0.2
East	HPV31+HPV56	Double	1 (0.2%)	1	0.2
East	HPV31+HPV58	Double	1 (0.2%)	1	0.2
East	HPV31+HPV59	Double	1 (0.2%)	1	0.2
East	HPV33+HPV51	Double	1 (0.2%)	1	0.2
East	HPV33+HPV58	Double	1 (0.2%)	1	0.2
East	HPV35+HPV39	Double	1 (0.2%)	1	0.2
East	HPV35+HPV56	Double	1 (0.2%)	1	0.2
East	HPV39+HPV58	Double	1 (0.2%)	1	0.2
East	HPV39+HPV59	Double	1 (0.2%)	1	0.2
East	HPV45+HPV52	Double	1 (0.2%)	1	0.2
East	HPV45+HPV58	Double	1 (0.2%)	1	0.2
East	HPV51+HPV52	Double	1 (0.2%)	1	0.2
East	HPV51+HPV58	Double	1 (0.2%)	1	0.2
East	HPV51+HPV68	Double	1 (0.2%)	1	0.2
East	HPV52+HPV59	Double	1 (0.2%)	1	0.2
East	HPV58+HPV59	Double	1 (0.2%)	1	0.2
East	HPV58+HPV68	Double	1 (0.2%)	1	0.2
East	HPV16+HPV52+HPV59	Triple	1 (0.2%)	1	0.2
East	HPV31+HPV51+HPV56	Triple	1 (0.2%)	1	0.2
East	HPV31+HPV51+HPV58	Triple	1 (0.2%)	1	0.2
East	HPV39+HPV52+HPV66	Triple	1 (0.2%)	1	0.2
East	HPV45+HPV52+HPV58	Triple	1 (0.2%)	1	0.2
East	HPV52+HPV56+HPV68	Triple	1 (0.2%)	1	0.2
Northwest	HPV52	Single	43 (25.7%)	43	25.7
Northwest	HPV16	Single	26 (15.6%)	26	15.6
Northwest	HPV58	Single	22 (13.2%)	22	13.2
Northwest	HPV56	Single	10 (6%)	10	6
Northwest	HPV18	Single	8 (4.8%)	8	4.8
Northwest	HPV33	Single	8 (4.8%)	8	4.8
Northwest	HPV51	Single	8 (4.8%)	8	4.8
Northwest	HPV68	Single	7 (4.2%)	7	4.2
Northwest	HPV35	Single	5 (3%)	5	3
Northwest	HPV39	Single	5 (3%)	5	3
Northwest	HPV31	Single	4 (2.4%)	4	2.4
Northwest	HPV59	Single	3 (1.8%)	3	1.8
Northwest	HPV66	Single	2 (1.2%)	2	1.2
Northwest	HPV45	Single	1 (0.6%)	1	0.6
Northwest	HPV16+HPV52	Double	2 (1.2%)	2	1.2
Northwest	HPV16+HPV51	Double	1 (0.6%)	1	0.6
Northwest	HPV16+HPV68	Double	1 (0.6%)	1	0.6
Northwest	HPV18+HPV39	Double	1 (0.6%)	1	0.6
Northwest	HPV18+HPV51	Double	1 (0.6%)	1	0.6
Northwest	HPV18+HPV52	Double	1 (0.6%)	1	0.6
Northwest	HPV35+HPV39	Double	1 (0.6%)	1	0.6
Northwest	HPV35+HPV56	Double	1 (0.6%)	1	0.6
Northwest	HPV39+HPV51	Double	1 (0.6%)	1	0.6
Northwest	HPV52+HPV56	Double	1 (0.6%)	1	0.6
Northwest	HPV52+HPV58	Double	1 (0.6%)	1	0.6
Northwest	HPV52+HPV68	Double	1 (0.6%)	1	0.6
Northwest	HPV56+HPV59	Double	1 (0.6%)	1	0.6
Northwest	HPV58+HPV59	Double	1 (0.6%)	1	0.6
Southwest	HPV52	Single	149 (31.1%)	149	31.1
Southwest	HPV16	Single	64 (13.4%)	64	13.4
Southwest	HPV58	Single	50 (10.4%)	50	10.4
Southwest	HPV18	Single	31 (6.5%)	31	6.5
Southwest	HPV33	Single	25 (5.2%)	25	5.2
Southwest	HPV56	Single	18 (3.8%)	18	3.8
Southwest	HPV68	Single	14 (2.9%)	14	2.9
Southwest	HPV35	Single	10 (2.1%)	10	2.1
Southwest	HPV39	Single	10 (2.1%)	10	2.1
Southwest	HPV51	Single	10 (2.1%)	10	2.1
Southwest	HPV31	Single	7 (1.5%)	7	1.5
Southwest	HPV45	Single	7 (1.5%)	7	1.5
Southwest	HPV59	Single	5 (1%)	5	1
Southwest	HPV66	Single	2 (0.4%)	2	0.4
Southwest	HPV52+HPV58	Double	6 (1.3%)	6	1.3
Southwest	HPV51+HPV52	Double	5 (1%)	5	1
Southwest	HPV16+HPV52	Double	4 (0.8%)	4	0.8
Southwest	HPV16+HPV58	Double	4 (0.8%)	4	0.8
Southwest	HPV16+HPV18	Double	2 (0.4%)	2	0.4
Southwest	HPV16+HPV33	Double	2 (0.4%)	2	0.4
Southwest	HPV16+HPV56	Double	2 (0.4%)	2	0.4
Southwest	HPV18+HPV33	Double	2 (0.4%)	2	0.4
Southwest	HPV18+HPV51	Double	2 (0.4%)	2	0.4
Southwest	HPV18+HPV52	Double	2 (0.4%)	2	0.4
Southwest	HPV31+HPV52	Double	2 (0.4%)	2	0.4
Southwest	HPV39+HPV52	Double	2 (0.4%)	2	0.4
Southwest	HPV39+HPV58	Double	2 (0.4%)	2	0.4
Southwest	HPV51+HPV68	Double	2 (0.4%)	2	0.4
Southwest	HPV52+HPV56	Double	2 (0.4%)	2	0.4
Southwest	HPV16+HPV31	Double	1 (0.2%)	1	0.2
Southwest	HPV16+HPV45	Double	1 (0.2%)	1	0.2
Southwest	HPV16+HPV51	Double	1 (0.2%)	1	0.2
Southwest	HPV18+HPV39	Double	1 (0.2%)	1	0.2
Southwest	HPV18+HPV56	Double	1 (0.2%)	1	0.2
Southwest	HPV18+HPV58	Double	1 (0.2%)	1	0.2
Southwest	HPV31+HPV58	Double	1 (0.2%)	1	0.2
Southwest	HPV33+HPV52	Double	1 (0.2%)	1	0.2
Southwest	HPV33+HPV56	Double	1 (0.2%)	1	0.2
Southwest	HPV33+HPV58	Double	1 (0.2%)	1	0.2
Southwest	HPV33+HPV59	Double	1 (0.2%)	1	0.2
Southwest	HPV35+HPV52	Double	1 (0.2%)	1	0.2
Southwest	HPV39+HPV51	Double	1 (0.2%)	1	0.2
Southwest	HPV51+HPV56	Double	1 (0.2%)	1	0.2
Southwest	HPV51+HPV58	Double	1 (0.2%)	1	0.2
Southwest	HPV51+HPV59	Double	1 (0.2%)	1	0.2
Southwest	HPV52+HPV66	Double	1 (0.2%)	1	0.2
Southwest	HPV52+HPV68	Double	1 (0.2%)	1	0.2
Southwest	HPV56+HPV58	Double	1 (0.2%)	1	0.2
Southwest	HPV56+HPV66	Double	1 (0.2%)	1	0.2
Southwest	HPV58+HPV66	Double	1 (0.2%)	1	0.2
Southwest	HPV58+HPV68	Double	1 (0.2%)	1	0.2
Southwest	HPV16+HPV33+HPV58	Triple	2 (0.4%)	2	0.4
Southwest	HPV16+HPV31+HPV59	Triple	1 (0.2%)	1	0.2
Southwest	HPV16+HPV39+HPV51	Triple	1 (0.2%)	1	0.2
Southwest	HPV16+HPV45+HPV52	Triple	1 (0.2%)	1	0.2
Southwest	HPV16+HPV56+HPV58	Triple	1 (0.2%)	1	0.2
Southwest	HPV33+HPV52+HPV58	Triple	1 (0.2%)	1	0.2
Southwest	HPV39+HPV45+HPV58	Triple	1 (0.2%)	1	0.2
Southwest	HPV51+HPV52+HPV58	Triple	1 (0.2%)	1	0.2
Southwest	HPV51+HPV56+HPV66	Triple	1 (0.2%)	1	0.2
Southwest	HPV52+HPV58+HPV68	Triple	1 (0.2%)	1	0.2
Southwest	HPV33+HPV35+HPV51+HPV58	Quadruple+	1 (0.2%)	1	0.2
Southwest	HPV33+HPV51+HPV52+HPV56+HPV58	Quadruple+	1 (0.2%)	1	0.2
Southwest	HPV35+HPV39+HPV52+HPV58	Quadruple+	1 (0.2%)	1	0.2
South	HPV52	Single	30 (30.6%)	30	30.6
South	HPV58	Single	15 (15.3%)	15	15.3
South	HPV16	Single	11 (11.2%)	11	11.2
South	HPV18	Single	8 (8.2%)	8	8.2
South	HPV51	Single	8 (8.2%)	8	8.2
South	HPV31	Single	4 (4.1%)	4	4.1
South	HPV68	Single	4 (4.1%)	4	4.1
South	HPV33	Single	2 (2%)	2	2
South	HPV56	Single	2 (2%)	2	2
South	HPV59	Single	2 (2%)	2	2
South	HPV35	Single	1 (1%)	1	1
South	HPV39	Single	1 (1%)	1	1
South	HPV45	Single	1 (1%)	1	1
South	HPV66	Single	1 (1%)	1	1
South	HPV52+HPV58	Double	2 (2%)	2	2
South	HPV18+HPV51	Double	1 (1%)	1	1
South	HPV18+HPV52	Double	1 (1%)	1	1
South	HPV31+HPV68	Double	1 (1%)	1	1
South	HPV51+HPV58	Double	1 (1%)	1	1
South	HPV52+HPV66	Double	1 (1%)	1	1
South	HPV52+HPV58+HPV68	Triple	1 (1%)	1	1
Northeast	HPV52	Single	28 (28%)	28	28
Northeast	HPV58	Single	12 (12%)	12	12
Northeast	HPV16	Single	11 (11%)	11	11
Northeast	HPV18	Single	8 (8%)	8	8
Northeast	HPV56	Single	5 (5%)	5	5
Northeast	HPV31	Single	3 (3%)	3	3
Northeast	HPV35	Single	3 (3%)	3	3
Northeast	HPV68	Single	3 (3%)	3	3
Northeast	HPV33	Single	2 (2%)	2	2
Northeast	HPV45	Single	2 (2%)	2	2
Northeast	HPV59	Single	2 (2%)	2	2
Northeast	HPV66	Single	2 (2%)	2	2
Northeast	HPV51	Single	1 (1%)	1	1
Northeast	HPV31+HPV52	Double	3 (3%)	3	3
Northeast	HPV16+HPV18	Double	2 (2%)	2	2
Northeast	HPV16+HPV31	Double	2 (2%)	2	2
Northeast	HPV16+HPV58	Double	1 (1%)	1	1
Northeast	HPV18+HPV31	Double	1 (1%)	1	1
Northeast	HPV18+HPV35	Double	1 (1%)	1	1
Northeast	HPV18+HPV51	Double	1 (1%)	1	1
Northeast	HPV33+HPV56	Double	1 (1%)	1	1
Northeast	HPV39+HPV51	Double	1 (1%)	1	1
Northeast	HPV52+HPV58	Double	1 (1%)	1	1
Northeast	HPV52+HPV68	Double	1 (1%)	1	1
Northeast	HPV59+HPV66	Double	1 (1%)	1	1
Northeast	HPV33+HPV39+HPV52	Triple	1 (1%)	1	1
Northeast	HPV18+HPV35+HPV56+HPV58	Quadruple+	1 (1%)	1	1
North	HPV52	Single	38 (25.7%)	38	25.7
North	HPV16	Single	19 (12.8%)	19	12.8
North	HPV58	Single	18 (12.2%)	18	12.2
North	HPV68	Single	9 (6.1%)	9	6.1
North	HPV31	Single	8 (5.4%)	8	5.4
North	HPV35	Single	7 (4.7%)	7	4.7
North	HPV51	Single	7 (4.7%)	7	4.7
North	HPV18	Single	6 (4.1%)	6	4.1
North	HPV39	Single	6 (4.1%)	6	4.1
North	HPV56	Single	4 (2.7%)	4	2.7
North	HPV33	Single	3 (2%)	3	2
North	HPV59	Single	2 (1.4%)	2	1.4
North	HPV66	Single	2 (1.4%)	2	1.4
North	HPV45	Single	1 (0.7%)	1	0.7
North	HPV16+HPV58	Double	3 (2%)	3	2
North	HPV16+HPV31	Double	1 (0.7%)	1	0.7
North	HPV16+HPV39	Double	1 (0.7%)	1	0.7
North	HPV16+HPV51	Double	1 (0.7%)	1	0.7
North	HPV18+HPV45	Double	1 (0.7%)	1	0.7
North	HPV18+HPV51	Double	1 (0.7%)	1	0.7
North	HPV18+HPV58	Double	1 (0.7%)	1	0.7
North	HPV31+HPV56	Double	1 (0.7%)	1	0.7
North	HPV33+HPV51	Double	1 (0.7%)	1	0.7
North	HPV35+HPV52	Double	1 (0.7%)	1	0.7
North	HPV39+HPV52	Double	1 (0.7%)	1	0.7
North	HPV45+HPV52	Double	1 (0.7%)	1	0.7
North	HPV51+HPV52	Double	1 (0.7%)	1	0.7
North	HPV51+HPV58	Double	1 (0.7%)	1	0.7
North	HPV52+HPV58	Double	1 (0.7%)	1	0.7
North	HPV52+HPV68	Double	1 (0.7%)	1	0.7
Central	HPV52	Single	61 (33%)	61	33
Central	HPV16	Single	18 (9.7%)	18	9.7
Central	HPV58	Single	18 (9.7%)	18	9.7
Central	HPV56	Single	11 (5.9%)	11	5.9
Central	HPV18	Single	10 (5.4%)	10	5.4
Central	HPV68	Single	9 (4.9%)	9	4.9
Central	HPV31	Single	8 (4.3%)	8	4.3
Central	HPV39	Single	8 (4.3%)	8	4.3
Central	HPV51	Single	8 (4.3%)	8	4.3
Central	HPV33	Single	7 (3.8%)	7	3.8
Central	HPV35	Single	2 (1.1%)	2	1.1
Central	HPV45	Single	1 (0.5%)	1	0.5
Central	HPV59	Single	1 (0.5%)	1	0.5
Central	HPV16+HPV33	Double	2 (1.1%)	2	1.1
Central	HPV18+HPV52	Double	2 (1.1%)	2	1.1
Central	HPV33+HPV52	Double	2 (1.1%)	2	1.1
Central	HPV52+HPV58	Double	2 (1.1%)	2	1.1
Central	HPV52+HPV59	Double	2 (1.1%)	2	1.1
Central	HPV16+HPV39	Double	1 (0.5%)	1	0.5
Central	HPV16+HPV51	Double	1 (0.5%)	1	0.5
Central	HPV16+HPV58	Double	1 (0.5%)	1	0.5
Central	HPV16+HPV59	Double	1 (0.5%)	1	0.5
Central	HPV18+HPV51	Double	1 (0.5%)	1	0.5
Central	HPV33+HPV56	Double	1 (0.5%)	1	0.5
Central	HPV33+HPV58	Double	1 (0.5%)	1	0.5
Central	HPV35+HPV58	Double	1 (0.5%)	1	0.5
Central	HPV39+HPV51	Double	1 (0.5%)	1	0.5
Central	HPV51+HPV66	Double	1 (0.5%)	1	0.5
Central	HPV56+HPV58	Double	1 (0.5%)	1	0.5
Central	HPV58+HPV68	Double	1 (0.5%)	1	0.5
Central	HPV51+HPV52+HPV56	Triple	1 (0.5%)	1	0.5
